# Supplementary material for: A Comparison of Reproductive Performances in Young and Old Females: A Case Study on the Atlantic Bluefin Tuna in the Mediterranean Sea
Source: Animals (Basel). 2021 Nov 23;11(12):3340. doi: 10.3390/ani11123340 (PMC8697984; doi:10.3390/ani11123340)
Supplement: Supplementary file 1 [file animals-11-03340-s001.zip]

Archive with 1 entries (1 files):
- animals-1471163-supplementary.pdf
